# Supplementary material for: Silver/Polypyrrole-Functionalized Polyurethane Foam Embedded Phase Change Materials for Thermal Energy Harvesting
Source: Nanomaterials (Basel). 2021 Nov 9;11(11):3011. doi: 10.3390/nano11113011 (PMC8621923; doi:10.3390/nano11113011)
Supplement: Supplementary file 1 [file nanomaterials-11-03011-s001.zip]

Archive with 1 entries (1 files):
- nanomaterials-1421668-supplementary.pdf
